# Supplementary material for: A new species of Asecodes Förster (Hymenoptera, Eulophidae) and first record of A. reticulatum (Kamijo) from China, with a key to Chinese species
Source: Zookeys. 2021 Jul 15;1049:1–14. doi: 10.3897/zookeys.1049.65964 (PMC8298370; doi:10.3897/zookeys.1049.65964)
Supplement: XML Treatment for Asecodes medogense [file zookeys.1049.65964-treatment1.xml]

<!DOCTYPE tp:taxon-treatment
  PUBLIC "-//TaxonX//DTD Taxonomic Treatment Publishing DTD v0 20100105//EN" "tax-treatment-NSO.dtd">
<tp:taxon-treatment xmlns:tp="http://www.plazi.org/taxpub"><tp:treatment-meta><kwd-group><label>Taxon classification</label><kwd><named-content xmlns:xlink="http://www.w3.org/1999/xlink" content-type="kingdom">Animalia</named-content></kwd><kwd><named-content xmlns:xlink="http://www.w3.org/1999/xlink" content-type="order">Hymenoptera</named-content></kwd><kwd><named-content xmlns:xlink="http://www.w3.org/1999/xlink" content-type="family">Eulophidae</named-content></kwd></kwd-group><mixed-citation publication-type="journal"><person-group><name><surname>Li</surname><given-names>Ming-Rui</given-names></name><name><surname>Li</surname><given-names>Cheng-De</given-names></name></person-group><article-title>A new species of <italic><tp:taxon-name><tp:taxon-name-part taxon-name-part-type="genus" reg="Asecodes">Asecodes</tp:taxon-name-part></tp:taxon-name></italic> Förster (<tp:taxon-name><tp:taxon-name-part taxon-name-part-type="order">Hymenoptera</tp:taxon-name-part></tp:taxon-name>, <tp:taxon-name><tp:taxon-name-part taxon-name-part-type="family">Eulophidae</tp:taxon-name-part></tp:taxon-name>) and first record of <italic><tp:taxon-name><tp:taxon-name-part taxon-name-part-type="genus" reg="Asecodes">A.</tp:taxon-name-part> <tp:taxon-name-part taxon-name-part-type="species" reg="reticulatum">reticulatum</tp:taxon-name-part></tp:taxon-name></italic> (Kamijo) from China, with a key to Chinese species</article-title><source>Zookeys</source><day>15</day><month>7</month><year>2021</year><volume>1049</volume><fpage>1</fpage><lpage>14</lpage><pub-id pub-id-type="doi">10.3897/zookeys.1049.65964</pub-id></mixed-citation></tp:treatment-meta><tp:nomenclature><tp:taxon-name><object-id xmlns:xlink="http://www.w3.org/1999/xlink" content-type="arpha" xlink:type="simple">864260CD-27C1-5D0B-B062-2BFB5B48A0AA</object-id>
              <tp:taxon-name-part taxon-name-part-type="genus" reg="Asecodes">Asecodes</tp:taxon-name-part>
              <tp:taxon-name-part taxon-name-part-type="species" reg="medogense">medogense</tp:taxon-name-part>
              <object-id xmlns:xlink="http://www.w3.org/1999/xlink" content-type="zoobank" xlink:type="simple">http://zoobank.org/6C5E7366-1C1A-4B4E-9699-78C819C9D500</object-id>
            </tp:taxon-name><tp:taxon-authority>Li &amp; Li</tp:taxon-authority><tp:taxon-status xmlns:xlink="http://www.w3.org/1999/xlink" xlink:type="simple">sp. nov.</tp:taxon-status><xref ref-type="fig" rid="F1">Figs 1</xref><xref ref-type="fig" rid="F2">, 2–8</xref></tp:nomenclature><tp:treatment-sec sec-type="type material" id="SECID0E2DAE"><title>Type material.</title><p><bold><italic>Holotype</italic></bold>: ♀ [NEFU; on card], CHINA, Tibet, Medog County (altitude: 1400 m), 11–18.V.2017, Zhaxi, by Malaise trap. <bold><italic>Paratypes</italic></bold>: 1♀ [NEFU; on slide], CHINA, Tibet, Medog County (altitude: 1400 m), 15–22.VI.2017, Zhaxi, by Malaise trap; 3♀ [NEFU; 2 on cards, 1 on slide], CHINA, Tibet, Medog County (altitude: 1400 m), 6–13.VII.2017, Zhaxi, by Malaise trap.</p><fig id="F1" position="float" orientation="portrait"><object-id xmlns:xlink="http://www.w3.org/1999/xlink" content-type="doi" xlink:type="simple">10.3897/zookeys.1049.65964.figure1</object-id><object-id xmlns:xlink="http://www.w3.org/1999/xlink" content-type="arpha" xlink:type="simple">C1E62176-EBE2-56BE-8FC4-1C2D1BB9D964</object-id><label>Figure 1.</label><caption><p><italic><tp:taxon-name><tp:taxon-name-part taxon-name-part-type="genus" reg="Asecodes">Asecodes</tp:taxon-name-part> <tp:taxon-name-part taxon-name-part-type="species" reg="medogense">medogense</tp:taxon-name-part></tp:taxon-name></italic> Li &amp; Li, sp. nov., holotype, female <bold>1</bold> habitus in lateral view. Scale bar: 200 μm.</p></caption><graphic xmlns:xlink="http://www.w3.org/1999/xlink" xlink:href="zookeys-1049-001-g001.jpg" position="float" orientation="portrait" xlink:type="simple" id="oo_567084.jpg"><uri content-type="original_file" xlink:type="simple">https://binary.pensoft.net/fig/567084</uri></graphic></fig></tp:treatment-sec><tp:treatment-sec sec-type="diagnosis" id="SECID0EDFAE"><title>Diagnosis.</title><p><bold>Female.</bold> Scape strongly compressed from side to side and expanded from base to apex, with apex of ventral margin curved nearly in right-angle; pedicel as long as F1; F3 distinctly paler than other segments (Fig. <xref ref-type="fig" rid="F2">3</xref>); mesoscutellum densely and entirely reticulated with small meshes; propodeum with groove along median anterior margin, without carina or plica (Fig. <xref ref-type="fig" rid="F2">4</xref>); fore wing with a complete infuscate transverse band below MV (Fig. <xref ref-type="fig" rid="F2">5</xref>).</p><fig id="F2" position="float" orientation="portrait"><object-id xmlns:xlink="http://www.w3.org/1999/xlink" content-type="doi" xlink:type="simple">10.3897/zookeys.1049.65964.figures2-8</object-id><object-id xmlns:xlink="http://www.w3.org/1999/xlink" content-type="arpha" xlink:type="simple">0703148B-E9E5-5578-A315-13C1D31984BE</object-id><label>Figures 2–8.</label><caption><p><italic><tp:taxon-name><tp:taxon-name-part taxon-name-part-type="genus" reg="Asecodes">Asecodes</tp:taxon-name-part> <tp:taxon-name-part taxon-name-part-type="species" reg="medogense">medogense</tp:taxon-name-part></tp:taxon-name></italic> Li &amp; Li, sp. nov., paratype, female, on slide <bold>2</bold> head, frontal view, arrows show subtorular grooves <bold>3</bold> antenna <bold>4</bold> mesosoma <bold>5</bold> fore wing <bold>6</bold> hind wing <bold>7</bold> metasoma <bold>8</bold> legs, from left to right: fore, mid and hind leg. Scale bars: 100 μm.</p></caption><graphic xmlns:xlink="http://www.w3.org/1999/xlink" xlink:href="zookeys-1049-001-g002.jpg" position="float" orientation="portrait" xlink:type="simple" id="oo_567085.jpg"><uri content-type="original_file" xlink:type="simple">https://binary.pensoft.net/fig/567085</uri></graphic></fig></tp:treatment-sec><tp:treatment-sec sec-type="description" id="SECID0E4GAE"><title>Description.</title><p><bold>Female.</bold> Body length 0.8–0.9 mm. Antenna mainly dark brown, except F3 distinctly paler than other segments (Fig. <xref ref-type="fig" rid="F2">3</xref>). Vertex and frons above frontofacial sulcus metallic bluish-green, frons below sulcus golden green. Mesosoma dark brown with weak metallic blue tinges. Gaster dark brown to brown with weak metallic bronze reflections. Fore wing with a complete infuscate transverse band below MV (Fig. <xref ref-type="fig" rid="F2">5</xref>). All coxae and femora dark brown. Protibia mainly pale brown with basal part slightly daker; mesotibia mainly dark brown with apical 1/4 pale brown; metatibia dark brown. All tarsi with tarsomeres 1–3 pale yellow, tarsomere 4 dark brown.</p><p><bold><italic>Head</italic></bold> (Fig. <xref ref-type="fig" rid="F2">2</xref>), narrow in dorsal view. Upper face and vertex with strong reticulate sculpture, lower face with weak and irregular sculpture. Frontofacial sulcus weakly V-shaped, in an angle of about 130°. POL:OOL = 8:5. Occipital median sulcus present and complete. Inner orbits sinuate in lower part. HE:MS:WM about 3.3:1: 1.8. Malar sulcus present. Antenna (Fig. <xref ref-type="fig" rid="F2">3</xref>) inserted above level of lower margin of eyes. Subtorular grooves present. Scape reticulated, strongly compressed laterally and expanded from base to apex, about 2.1 times as long as its maximum width, with apex of ventral margin curved nearly in a right-angle. Pedicel as long as wide, and as long as F1. F1 quadrate, slightly shorter than <abbrev xmlns:xlink="http://www.w3.org/1999/xlink" xlink:title="flagellomere 2" id="ABBRID0E3HAE" xlink:type="simple">F2</abbrev> (about 0.8 times); F2 slightly longer than wide (about 1.2 times); pedicel and F1–F2 with strong and long setae. <abbrev xmlns:xlink="http://www.w3.org/1999/xlink" xlink:title="flagellomere 3" id="ABBRID0EAIAE" xlink:type="simple">F3</abbrev>–F5 longer than wide and distinctly narrower than F2; F3 1.7 times as long as wide; <abbrev xmlns:xlink="http://www.w3.org/1999/xlink" xlink:title="flagellomere 4" id="ABBRID0EEIAE" xlink:type="simple">F4</abbrev> twice as long as wide; <abbrev xmlns:xlink="http://www.w3.org/1999/xlink" xlink:title="flagellomere 5" id="ABBRID0EIIAE" xlink:type="simple">F5</abbrev> narrowest, with a long terminal spine.</p><p><bold><italic>Mesosoma</italic></bold> (Fig. <xref ref-type="fig" rid="F2">4</xref>), 1.2 times as long as wide. Pronotum reduced, invisible in dorsal view. Mesoscutum, mesoscutellum and axillae entirely with strong reticulate sculpture, meshes on midlobe of mesoscutum and mesoscutellum small and dense (compared with <italic><tp:taxon-name><tp:taxon-name-part taxon-name-part-type="genus" reg="Asecodes">A.</tp:taxon-name-part> <tp:taxon-name-part taxon-name-part-type="species" reg="reticulatum">reticulatum</tp:taxon-name-part></tp:taxon-name></italic>), but wider than that on lateral lobe of the mesoscutum and axillae; propodeum almost smooth; metascutellum and lateral panels of metanotum with weak and irregular sculpture. Notauli incomplete, indicated only in anterior part. Midlobe of mesoscutum with two pairs of setae. Anterior part of axillae advanced forward in front of level of anterior margin of mesoscutellum. Mesoscutellum as long as wide, with one pair of setae. Propodeum long, about 0.34 times as long as mesoscutellum, with a groove along median anterior margin, without carina or plica. Fore wing (Fig. <xref ref-type="fig" rid="F2">5</xref>) twice as long as wide. Ratio length of: SMV:MV:PMV:STV about 5.5:8.5:1:1. Speculum closed below, with two stigmal hairlines. Hind wing (Fig. <xref ref-type="fig" rid="F2">6</xref>), 5.2 times as long as wide. Legs (Fig. <xref ref-type="fig" rid="F2">8</xref>), with coxae distinctly reticulated; mesotibial spur as long as corresponding basitarsus; metatibial spur shorter than corresponding basitarsus.</p><p><bold><italic>Metasoma</italic></bold> (Fig. <xref ref-type="fig" rid="F2">7</xref>), gaster ovate, as long as mesosoma; petiole short, conical; first gastral tergite occupying nearly 1/4 length of gaster; ovipositor originates from about the anterior margin of second gastral tergite and slightly exserted beyond apex of gaster.</p><p><bold>Male.</bold> Unknown.</p></tp:treatment-sec><tp:treatment-sec sec-type="host" id="SECID0E4JAE"><title>Host.</title><p>Unknown.</p></tp:treatment-sec><tp:treatment-sec sec-type="etymology" id="SECID0ECKAE"><title>Etymology.</title><p>The specific name is derived from the name of the collection locality of the type specimens.</p></tp:treatment-sec><tp:treatment-sec sec-type="distribution" id="SECID0EHKAE"><title>Distribution.</title><p>China (Tibet).</p></tp:treatment-sec><tp:treatment-sec sec-type="remarks" id="SECID0EMKAE"><title>Remarks.</title><p><italic><tp:taxon-name><tp:taxon-name-part taxon-name-part-type="genus" reg="Asecodes">Asecodes</tp:taxon-name-part> <tp:taxon-name-part taxon-name-part-type="species" reg="medogense">medogense</tp:taxon-name-part></tp:taxon-name></italic> is similar to <italic><tp:taxon-name><tp:taxon-name-part taxon-name-part-type="genus" reg="Asecodes">A.</tp:taxon-name-part> <tp:taxon-name-part taxon-name-part-type="species" reg="reticulatum">reticulatum</tp:taxon-name-part></tp:taxon-name></italic> in having the mesoscutellum entirely reticulate; pedicel nearly as long as F1; fore wing with an infuscate transverse band below MV. The new species differs from <italic><tp:taxon-name><tp:taxon-name-part taxon-name-part-type="genus" reg="Asecodes">A.</tp:taxon-name-part> <tp:taxon-name-part taxon-name-part-type="species" reg="reticulatum">reticulatum</tp:taxon-name-part></tp:taxon-name></italic> in having scape with apex of ventral margin curved nearly in a right-angle (curved smoothly in a wide arc in <italic><tp:taxon-name><tp:taxon-name-part taxon-name-part-type="genus" reg="Asecodes">A.</tp:taxon-name-part> <tp:taxon-name-part taxon-name-part-type="species" reg="reticulatum">reticulatum</tp:taxon-name-part></tp:taxon-name></italic>); meshes of reticulation on mesoscutum and mesoscutellum relatively denser and smaller (relatively coarser and larger in <italic><tp:taxon-name><tp:taxon-name-part taxon-name-part-type="genus" reg="Asecodes">A.</tp:taxon-name-part> <tp:taxon-name-part taxon-name-part-type="species" reg="reticulatum">reticulatum</tp:taxon-name-part></tp:taxon-name></italic>); disc of fore wing with more dense setation than <italic><tp:taxon-name><tp:taxon-name-part taxon-name-part-type="genus" reg="Asecodes">A.</tp:taxon-name-part> <tp:taxon-name-part taxon-name-part-type="species" reg="reticulatum">reticulatum</tp:taxon-name-part></tp:taxon-name></italic>.</p></tp:treatment-sec></tp:taxon-treatment>
