# Supplementary material for: A new species of Asecodes Förster (Hymenoptera, Eulophidae) and first record of A. reticulatum (Kamijo) from China, with a key to Chinese species
Source: Zookeys. 2021 Jul 15;1049:1–14. doi: 10.3897/zookeys.1049.65964 (PMC8298370; doi:10.3897/zookeys.1049.65964)
Supplement: XML Treatment for Asecodes reticulatum [file zookeys.1049.65964-treatment2.xml]

<!DOCTYPE tp:taxon-treatment
  PUBLIC "-//TaxonX//DTD Taxonomic Treatment Publishing DTD v0 20100105//EN" "tax-treatment-NSO.dtd">
<tp:taxon-treatment xmlns:tp="http://www.plazi.org/taxpub"><tp:treatment-meta><kwd-group><label>Taxon classification</label><kwd><named-content xmlns:xlink="http://www.w3.org/1999/xlink" content-type="kingdom">Animalia</named-content></kwd><kwd><named-content xmlns:xlink="http://www.w3.org/1999/xlink" content-type="order">Hymenoptera</named-content></kwd><kwd><named-content xmlns:xlink="http://www.w3.org/1999/xlink" content-type="family">Eulophidae</named-content></kwd></kwd-group><mixed-citation publication-type="journal"><person-group><name><surname>Li</surname><given-names>Ming-Rui</given-names></name><name><surname>Li</surname><given-names>Cheng-De</given-names></name></person-group><article-title>A new species of <italic><tp:taxon-name><tp:taxon-name-part taxon-name-part-type="genus" reg="Asecodes">Asecodes</tp:taxon-name-part></tp:taxon-name></italic> Förster (<tp:taxon-name><tp:taxon-name-part taxon-name-part-type="order">Hymenoptera</tp:taxon-name-part></tp:taxon-name>, <tp:taxon-name><tp:taxon-name-part taxon-name-part-type="family">Eulophidae</tp:taxon-name-part></tp:taxon-name>) and first record of <italic><tp:taxon-name><tp:taxon-name-part taxon-name-part-type="genus" reg="Asecodes">A.</tp:taxon-name-part> <tp:taxon-name-part taxon-name-part-type="species" reg="reticulatum">reticulatum</tp:taxon-name-part></tp:taxon-name></italic> (Kamijo) from China, with a key to Chinese species</article-title><source>Zookeys</source><day>15</day><month>7</month><year>2021</year><volume>1049</volume><fpage>1</fpage><lpage>14</lpage><pub-id pub-id-type="doi">10.3897/zookeys.1049.65964</pub-id></mixed-citation></tp:treatment-meta><tp:nomenclature><tp:taxon-name><object-id xmlns:xlink="http://www.w3.org/1999/xlink" content-type="arpha" xlink:type="simple">A56CC4C6-66D6-5CE1-B385-1FB3BE0D6F6D</object-id>
              <tp:taxon-name-part taxon-name-part-type="genus" reg="Asecodes">Asecodes</tp:taxon-name-part>
              <tp:taxon-name-part taxon-name-part-type="species" reg="reticulatum">reticulatum</tp:taxon-name-part>
            </tp:taxon-name><tp:taxon-authority>(Kamijo)</tp:taxon-authority><xref ref-type="fig" rid="F3">Figs 9</xref><xref ref-type="fig" rid="F4">, 10–16</xref><tp:nomenclature-citation-list><tp:nomenclature-citation><tp:taxon-name>
                  <tp:taxon-name-part taxon-name-part-type="genus" reg="Closterocerus">Closterocerus</tp:taxon-name-part> <tp:taxon-name-part taxon-name-part-type="species" reg="reticulatus">reticulatus</tp:taxon-name-part></tp:taxon-name><comment>(Kamijo): <xref ref-type="bibr" rid="B14">Gumovsky 2003</xref>: 33.</comment></tp:nomenclature-citation><tp:nomenclature-citation><tp:taxon-name>
                  <tp:taxon-name-part taxon-name-part-type="genus" reg="Desmatocharis">Desmatocharis</tp:taxon-name-part> <tp:taxon-name-part taxon-name-part-type="species" reg="reticulata">reticulata</tp:taxon-name-part></tp:taxon-name><comment>Kamijo, 1986: 243.</comment></tp:nomenclature-citation><tp:nomenclature-citation><tp:taxon-name>
                  <tp:taxon-name-part taxon-name-part-type="genus" reg="Teleopterus">Teleopterus</tp:taxon-name-part> <tp:taxon-name-part taxon-name-part-type="species" reg="reticulatum">reticulatum</tp:taxon-name-part></tp:taxon-name><comment>(Kamijo): <xref ref-type="bibr" rid="B17">Hansson 1996</xref>: 162.</comment></tp:nomenclature-citation><tp:nomenclature-citation><tp:taxon-name>
                  <tp:taxon-name-part taxon-name-part-type="genus" reg="Teleopterus">Teleopterus</tp:taxon-name-part> <tp:taxon-name-part taxon-name-part-type="species" reg="reticulatus">reticulatus</tp:taxon-name-part></tp:taxon-name><comment>(Kamijo): <xref ref-type="bibr" rid="B16">Hansson 1994</xref>: 669.</comment></tp:nomenclature-citation></tp:nomenclature-citation-list></tp:nomenclature><tp:treatment-sec sec-type="material" id="SECID0EAQAE"><title>Material examined.</title><p>1♀ [NEFU; on slide], China, Heilongjiang Province, Yichun City, Dailing District, Liangshui Forestry Station, 28.VII.2015, Si-Zhu Liu, Xin-Yu Zhang and Xing-Yue Jin, sweeping; 2♀ [NEFU; 1 on card, 1 on slide], CHINA, Heilongjiang Province, Yichun City, Dailing District, Liangshui Forestry Station, 9.VII.2013, Guo-Hao Zu, Si-Zhu Liu and Hui Geng, sweeping.</p><fig id="F3" position="float" orientation="portrait"><object-id xmlns:xlink="http://www.w3.org/1999/xlink" content-type="doi" xlink:type="simple">10.3897/zookeys.1049.65964.figure9</object-id><object-id xmlns:xlink="http://www.w3.org/1999/xlink" content-type="arpha" xlink:type="simple">97802C46-6780-5B78-BCB8-EA7EC85D4CBF</object-id><label>Figure 9.</label><caption><p><italic><tp:taxon-name><tp:taxon-name-part taxon-name-part-type="genus" reg="Asecodes">Asecodes</tp:taxon-name-part> <tp:taxon-name-part taxon-name-part-type="species" reg="reticulatum">reticulatum</tp:taxon-name-part></tp:taxon-name></italic> (Kamijo), female <bold>9</bold> habitus in lateral view. Scale bar: 200 μm.</p></caption><graphic xmlns:xlink="http://www.w3.org/1999/xlink" xlink:href="zookeys-1049-001-g003.jpg" position="float" orientation="portrait" xlink:type="simple" id="oo_567086.jpg"><uri content-type="original_file" xlink:type="simple">https://binary.pensoft.net/fig/567086</uri></graphic></fig></tp:treatment-sec><tp:treatment-sec sec-type="diagnosis" id="SECID0E6QAE"><title>Diagnosis.</title><p><bold>Female.</bold> Scape compressed, with apex of ventral margin curved smoothly in a wide arc, pedicel as long as F1 (Fig. <xref ref-type="fig" rid="F4">11</xref>); mesoscutellum sparsely and entirely reticulated with wide meshes, propodeum shorter than 1/3 length of mesoscutellum (Fig. <xref ref-type="fig" rid="F4">12</xref>); fore wing twice as long as wide, and with an infuscate transverse band below MV, disc of fore wing with sparse setation (Fig. <xref ref-type="fig" rid="F4">13</xref>).</p><fig id="F4" position="float" orientation="portrait"><object-id xmlns:xlink="http://www.w3.org/1999/xlink" content-type="doi" xlink:type="simple">10.3897/zookeys.1049.65964.figures10-16</object-id><object-id xmlns:xlink="http://www.w3.org/1999/xlink" content-type="arpha" xlink:type="simple">AF85437C-40BE-5F65-81DE-45F653F4615E</object-id><label>Figures 10–16.</label><caption><p><italic><tp:taxon-name><tp:taxon-name-part taxon-name-part-type="genus" reg="Asecodes">Asecodes</tp:taxon-name-part> <tp:taxon-name-part taxon-name-part-type="species" reg="reticulatum">reticulatum</tp:taxon-name-part></tp:taxon-name></italic> (Kamijo), female, on slide <bold>10</bold> head, frontal view, arrows show subtorular grooves <bold>11</bold> antenna <bold>12</bold> mesosoma <bold>13</bold> fore wing <bold>14</bold> hind wing <bold>15</bold> metasoma <bold>16</bold> legs, from left to right: fore, mid and hind leg. Scale bars: 100 μm.</p></caption><graphic xmlns:xlink="http://www.w3.org/1999/xlink" xlink:href="zookeys-1049-001-g004.jpg" position="float" orientation="portrait" xlink:type="simple" id="oo_567087.jpg"><uri content-type="original_file" xlink:type="simple">https://binary.pensoft.net/fig/567087</uri></graphic></fig></tp:treatment-sec><tp:treatment-sec sec-type="host" id="SECID0EZSAE"><title>Host.</title><p>Primary parasitoid of <italic><tp:taxon-name><tp:taxon-name-part taxon-name-part-type="genus" reg="Rhamphus">Rhamphus</tp:taxon-name-part> <tp:taxon-name-part taxon-name-part-type="species" reg="oxyacanthae">oxyacanthae</tp:taxon-name-part></tp:taxon-name></italic> (Marsham) (<tp:taxon-name><tp:taxon-name-part taxon-name-part-type="order">Coleoptera</tp:taxon-name-part></tp:taxon-name>, <tp:taxon-name><tp:taxon-name-part taxon-name-part-type="family">Curculionidae</tp:taxon-name-part></tp:taxon-name>) (<xref ref-type="bibr" rid="B16">Hansson 1994</xref>).</p></tp:treatment-sec><tp:treatment-sec sec-type="distribution" id="SECID0EYTAE"><title>Distribution.</title><p>China (Heilongjiang Province) (new record), Japan (<xref ref-type="bibr" rid="B22">Kamijo 1986</xref>), Russia (<xref ref-type="bibr" rid="B14">Gumovsky 2003</xref>), Ukraine (<xref ref-type="bibr" rid="B14">Gumovsky 2003</xref>) and Sweden (<xref ref-type="bibr" rid="B16">Hansson 1994</xref>).</p></tp:treatment-sec><tp:treatment-sec sec-type="comments" id="SECID0EOUAE"><title>Comments.</title><p>See <xref ref-type="bibr" rid="B22">Kamijo (1986)</xref> for a detailed description; our specimens agree well with this description.</p></tp:treatment-sec><ref-list><ref id="B14"><mixed-citation xmlns:xlink="http://www.w3.org/1999/xlink" xlink:type="simple"><person-group><name name-style="western"><surname>Gumovsky</surname><given-names>A</given-names></name></person-group> (<year>2003</year>) <article-title>New records of Asiatic <tp:taxon-name><tp:taxon-name-part taxon-name-part-type="family">Eulophidae</tp:taxon-name-part></tp:taxon-name> (<tp:taxon-name><tp:taxon-name-part taxon-name-part-type="order">Hymenoptera</tp:taxon-name-part></tp:taxon-name>, <tp:taxon-name><tp:taxon-name-part taxon-name-part-type="superfamily">Chalcidoidea</tp:taxon-name-part></tp:taxon-name>).</article-title><source>Vestnik Zoologii, Kiev (Supplement)</source><volume>16</volume>: <fpage>29</fpage>–<lpage>36</lpage>.</mixed-citation></ref><ref id="B17"><mixed-citation xmlns:xlink="http://www.w3.org/1999/xlink" xlink:type="simple"><person-group><name name-style="western"><surname>Hansson</surname><given-names>C</given-names></name></person-group> (<year>1996</year>) <article-title>The status of the genera <italic><tp:taxon-name><tp:taxon-name-part taxon-name-part-type="genus">Asecodes</tp:taxon-name-part></tp:taxon-name></italic> Förster, <italic><tp:taxon-name><tp:taxon-name-part taxon-name-part-type="genus">Ionympha</tp:taxon-name-part></tp:taxon-name></italic> Graham and <italic><tp:taxon-name><tp:taxon-name-part taxon-name-part-type="genus">Teleopterus</tp:taxon-name-part></tp:taxon-name></italic> Silvestri (<tp:taxon-name><tp:taxon-name-part taxon-name-part-type="order">Hymenoptera</tp:taxon-name-part></tp:taxon-name>: <tp:taxon-name><tp:taxon-name-part taxon-name-part-type="family">Eulophidae</tp:taxon-name-part></tp:taxon-name>), with a review of Nearctic species.</article-title><source>Entomologica Scandinavica</source><volume>27</volume>: <fpage>159</fpage>–<lpage>167</lpage>. <ext-link xlink:type="simple" ext-link-type="doi" xlink:href="10.1163/187631296X00025">https://doi.org/10.1163/187631296X00025</ext-link></mixed-citation></ref><ref id="B16"><mixed-citation xmlns:xlink="http://www.w3.org/1999/xlink" xlink:type="simple"><person-group><name name-style="western"><surname>Hansson</surname><given-names>C</given-names></name></person-group> (<year>1994</year>) <article-title>The classification of <italic><tp:taxon-name><tp:taxon-name-part taxon-name-part-type="genus">Chrysonotomyia</tp:taxon-name-part></tp:taxon-name></italic> Ashmead and <italic><tp:taxon-name><tp:taxon-name-part taxon-name-part-type="genus">Telopterus</tp:taxon-name-part></tp:taxon-name></italic> Silvestri (<tp:taxon-name><tp:taxon-name-part taxon-name-part-type="order">Hymenoptera</tp:taxon-name-part></tp:taxon-name>: <tp:taxon-name><tp:taxon-name-part taxon-name-part-type="family">Eulophidae</tp:taxon-name-part></tp:taxon-name>), with a review of the species in the Nearctic region.</article-title><source>Proceedings of the Entomological Society of Washington</source><volume>96</volume>: <fpage>665</fpage>–<lpage>673</lpage>.</mixed-citation></ref><ref id="B22"><mixed-citation xmlns:xlink="http://www.w3.org/1999/xlink" xlink:type="simple"><person-group><name name-style="western"><surname>Kamijo</surname><given-names>K</given-names></name></person-group> (<year>1986</year>) <article-title>Description of a new species of <italic><tp:taxon-name><tp:taxon-name-part taxon-name-part-type="genus">Desmatocharis</tp:taxon-name-part></tp:taxon-name></italic> Graham (<tp:taxon-name><tp:taxon-name-part taxon-name-part-type="order">Hymenoptera</tp:taxon-name-part></tp:taxon-name>, <tp:taxon-name><tp:taxon-name-part taxon-name-part-type="family">Eulophidae</tp:taxon-name-part></tp:taxon-name>), with notes on other species.</article-title><source>Kontyû</source><volume>54</volume>: <fpage>243</fpage>–<lpage>245</lpage>.</mixed-citation></ref></ref-list></tp:taxon-treatment>
