# Supplementary material for: A new species of Asecodes Förster (Hymenoptera, Eulophidae) and first record of A. reticulatum (Kamijo) from China, with a key to Chinese species
Source: Zookeys. 2021 Jul 15;1049:1–14. doi: 10.3897/zookeys.1049.65964 (PMC8298370; doi:10.3897/zookeys.1049.65964)
Supplement: XML Treatment for Asecodes sinense [file zookeys.1049.65964-treatment3.xml]

<!DOCTYPE tp:taxon-treatment
  PUBLIC "-//TaxonX//DTD Taxonomic Treatment Publishing DTD v0 20100105//EN" "tax-treatment-NSO.dtd">
<tp:taxon-treatment xmlns:tp="http://www.plazi.org/taxpub"><tp:treatment-meta><kwd-group><label>Taxon classification</label><kwd><named-content xmlns:xlink="http://www.w3.org/1999/xlink" content-type="kingdom">Animalia</named-content></kwd><kwd><named-content xmlns:xlink="http://www.w3.org/1999/xlink" content-type="order">Hymenoptera</named-content></kwd><kwd><named-content xmlns:xlink="http://www.w3.org/1999/xlink" content-type="family">Eulophidae</named-content></kwd></kwd-group><mixed-citation publication-type="journal"><person-group><name><surname>Li</surname><given-names>Ming-Rui</given-names></name><name><surname>Li</surname><given-names>Cheng-De</given-names></name></person-group><article-title>A new species of <italic><tp:taxon-name><tp:taxon-name-part taxon-name-part-type="genus" reg="Asecodes">Asecodes</tp:taxon-name-part></tp:taxon-name></italic> Förster (<tp:taxon-name><tp:taxon-name-part taxon-name-part-type="order">Hymenoptera</tp:taxon-name-part></tp:taxon-name>, <tp:taxon-name><tp:taxon-name-part taxon-name-part-type="family">Eulophidae</tp:taxon-name-part></tp:taxon-name>) and first record of <italic><tp:taxon-name><tp:taxon-name-part taxon-name-part-type="genus" reg="Asecodes">A.</tp:taxon-name-part> <tp:taxon-name-part taxon-name-part-type="species" reg="reticulatum">reticulatum</tp:taxon-name-part></tp:taxon-name></italic> (Kamijo) from China, with a key to Chinese species</article-title><source>Zookeys</source><day>15</day><month>7</month><year>2021</year><volume>1049</volume><fpage>1</fpage><lpage>14</lpage><pub-id pub-id-type="doi">10.3897/zookeys.1049.65964</pub-id></mixed-citation></tp:treatment-meta><tp:nomenclature><tp:taxon-name><object-id xmlns:xlink="http://www.w3.org/1999/xlink" content-type="arpha" xlink:type="simple">91C5125C-4C33-5262-9AC3-A6D0522EA18E</object-id>
              <tp:taxon-name-part taxon-name-part-type="genus" reg="Asecodes">Asecodes</tp:taxon-name-part>
              <tp:taxon-name-part taxon-name-part-type="species" reg="sinense">sinense</tp:taxon-name-part>
            </tp:taxon-name><tp:taxon-authority>(Ling)</tp:taxon-authority><xref ref-type="fig" rid="F5">Fig. 17</xref><tp:nomenclature-citation-list><tp:nomenclature-citation><tp:taxon-name>
                  <tp:taxon-name-part taxon-name-part-type="genus" reg="Desmatocharis">Desmatocharis</tp:taxon-name-part> <tp:taxon-name-part taxon-name-part-type="species" reg="sinensis">sinensis</tp:taxon-name-part></tp:taxon-name><comment>Ling, 2000: 260.</comment></tp:nomenclature-citation></tp:nomenclature-citation-list></tp:nomenclature><tp:treatment-sec sec-type="material" id="SECID0ENWAE"><title>Material examined.</title><p>2♀ [NEFU; 1 on card, 1 on slide], China, Sichuan Province, Guangyuan City, Qingchuan County, 22.VIII.2015, Ye Chen and Chao Zhang, sweeping; 2♀ [NEFU; 1 on card, 1 on slide], CHINA, Yunnan Province, Lvchun County, Huanglianshan Natural Reserve, 18.I.2019, Jun-Jie Fan, Jun Wu and Ting-Ting Zhao, sweeping.</p></tp:treatment-sec><tp:treatment-sec sec-type="diagnosis" id="SECID0ESWAE"><title>Diagnosis.</title><p><bold>Female.</bold> Scape compressed, pedicel slightly shorter than half the length of F1; mesoscutellum with anterior 2/3 reticulated, posterior 1/3 smooth and shiny; fore wing with an infuscate transverse band below MV; metasoma longer than head plus mesosoma (ratio length of: metasoma : head : mesosoma about 5.2:1:3.5); gaster oblong ovate, about 2.2 times as long as its maximum width.</p></tp:treatment-sec><tp:treatment-sec sec-type="host" id="SECID0E1WAE"><title>Host.</title><p>Unknown.</p></tp:treatment-sec><tp:treatment-sec sec-type="distribution" id="SECID0E6WAE"><title>Distribution.</title><p>China (Yunnan (new record) and Sichuan (<xref ref-type="bibr" rid="B23">Ling 2000</xref>) Provinces).</p></tp:treatment-sec><tp:treatment-sec sec-type="comments" id="SECID0EJXAE"><title>Comments.</title><p>The original description of <italic><tp:taxon-name><tp:taxon-name-part taxon-name-part-type="genus" reg="Asecodes">Asecodes</tp:taxon-name-part> <tp:taxon-name-part taxon-name-part-type="species" reg="sinense">sinense</tp:taxon-name-part></tp:taxon-name></italic> was given by <xref ref-type="bibr" rid="B23">Ling (2000)</xref>. This species is similar to <italic><tp:taxon-name><tp:taxon-name-part taxon-name-part-type="genus" reg="Asecodes">A.</tp:taxon-name-part> <tp:taxon-name-part taxon-name-part-type="species" reg="turcicum">turcicum</tp:taxon-name-part></tp:taxon-name></italic> in having the fore wing with an infuscate transverse band below MV; mesoscutellum with anterior 2/3 reticulated, posterior 1/3 smooth and shiny. It can be separated from <italic><tp:taxon-name><tp:taxon-name-part taxon-name-part-type="genus" reg="Asecodes">A.</tp:taxon-name-part> <tp:taxon-name-part taxon-name-part-type="species" reg="turcicum">turcicum</tp:taxon-name-part></tp:taxon-name></italic> by its oblong ovate gaster, which distinctly longer than mesosoma (metasoma subequal to mesosoma in <italic><tp:taxon-name><tp:taxon-name-part taxon-name-part-type="genus" reg="Asecodes">A.</tp:taxon-name-part> <tp:taxon-name-part taxon-name-part-type="species" reg="turcicum">turcicum</tp:taxon-name-part></tp:taxon-name></italic>).</p><fig id="F5" position="float" orientation="portrait"><object-id xmlns:xlink="http://www.w3.org/1999/xlink" content-type="doi" xlink:type="simple">10.3897/zookeys.1049.65964.figure17</object-id><object-id xmlns:xlink="http://www.w3.org/1999/xlink" content-type="arpha" xlink:type="simple">5C144C66-B73C-580B-BCD3-95CCE5C0D543</object-id><label>Figure 17.</label><caption><p><italic><tp:taxon-name><tp:taxon-name-part taxon-name-part-type="genus" reg="Asecodes">Asecodes</tp:taxon-name-part> <tp:taxon-name-part taxon-name-part-type="species" reg="sinense">sinense</tp:taxon-name-part></tp:taxon-name></italic> (Ling), female <bold>17</bold> habitus in lateral view. Scale bar: 200 μm.</p></caption><graphic xmlns:xlink="http://www.w3.org/1999/xlink" xlink:href="zookeys-1049-001-g005.jpg" position="float" orientation="portrait" xlink:type="simple" id="oo_567088.jpg"><uri content-type="original_file" xlink:type="simple">https://binary.pensoft.net/fig/567088</uri></graphic></fig></tp:treatment-sec><ref-list><ref id="B23"><mixed-citation xmlns:xlink="http://www.w3.org/1999/xlink" xlink:type="simple"><person-group><name name-style="western"><surname>Ling</surname><given-names>ZP</given-names></name></person-group> (<year>2000</year>) <article-title>On the genus <italic><tp:taxon-name><tp:taxon-name-part taxon-name-part-type="genus">Desmatocharis</tp:taxon-name-part></tp:taxon-name></italic> Graham (<tp:taxon-name><tp:taxon-name-part taxon-name-part-type="order">Hymenoptera</tp:taxon-name-part></tp:taxon-name>: <tp:taxon-name><tp:taxon-name-part taxon-name-part-type="family">Eulophidae</tp:taxon-name-part></tp:taxon-name>) with description of a new species from China.</article-title> In: <person-group><name name-style="western"><surname>Zhang</surname><given-names>YL</given-names></name></person-group> (<role>Ed.</role>) <issue-title>Systematic and faunistic research on Chinese insects.</issue-title><source>Proceedings of the 5<sup>th</sup> National Congress of Insect Taxonomy. China Agriculture Press, Beijing</source>, <fpage>260</fpage>–<lpage>262</lpage>.</mixed-citation></ref></ref-list></tp:taxon-treatment>
