# Supplementary material for: A new species of Asecodes Förster (Hymenoptera, Eulophidae) and first record of A. reticulatum (Kamijo) from China, with a key to Chinese species
Source: Zookeys. 2021 Jul 15;1049:1–14. doi: 10.3897/zookeys.1049.65964 (PMC8298370; doi:10.3897/zookeys.1049.65964)
Supplement: XML Treatment for Asecodes turcicum [file zookeys.1049.65964-treatment4.xml]

<!DOCTYPE tp:taxon-treatment
  PUBLIC "-//TaxonX//DTD Taxonomic Treatment Publishing DTD v0 20100105//EN" "tax-treatment-NSO.dtd">
<tp:taxon-treatment xmlns:tp="http://www.plazi.org/taxpub"><tp:treatment-meta><kwd-group><label>Taxon classification</label><kwd><named-content xmlns:xlink="http://www.w3.org/1999/xlink" content-type="kingdom">Animalia</named-content></kwd><kwd><named-content xmlns:xlink="http://www.w3.org/1999/xlink" content-type="order">Hymenoptera</named-content></kwd><kwd><named-content xmlns:xlink="http://www.w3.org/1999/xlink" content-type="family">Eulophidae</named-content></kwd></kwd-group><mixed-citation publication-type="journal"><person-group><name><surname>Li</surname><given-names>Ming-Rui</given-names></name><name><surname>Li</surname><given-names>Cheng-De</given-names></name></person-group><article-title>A new species of <italic><tp:taxon-name><tp:taxon-name-part taxon-name-part-type="genus" reg="Asecodes">Asecodes</tp:taxon-name-part></tp:taxon-name></italic> Förster (<tp:taxon-name><tp:taxon-name-part taxon-name-part-type="order">Hymenoptera</tp:taxon-name-part></tp:taxon-name>, <tp:taxon-name><tp:taxon-name-part taxon-name-part-type="family">Eulophidae</tp:taxon-name-part></tp:taxon-name>) and first record of <italic><tp:taxon-name><tp:taxon-name-part taxon-name-part-type="genus" reg="Asecodes">A.</tp:taxon-name-part> <tp:taxon-name-part taxon-name-part-type="species" reg="reticulatum">reticulatum</tp:taxon-name-part></tp:taxon-name></italic> (Kamijo) from China, with a key to Chinese species</article-title><source>Zookeys</source><day>15</day><month>7</month><year>2021</year><volume>1049</volume><fpage>1</fpage><lpage>14</lpage><pub-id pub-id-type="doi">10.3897/zookeys.1049.65964</pub-id></mixed-citation></tp:treatment-meta><tp:nomenclature><tp:taxon-name><object-id xmlns:xlink="http://www.w3.org/1999/xlink" content-type="arpha" xlink:type="simple">61CC48A8-81BF-5162-9E5C-424FFD5BB33D</object-id>
              <tp:taxon-name-part taxon-name-part-type="genus" reg="Asecodes">Asecodes</tp:taxon-name-part>
              <tp:taxon-name-part taxon-name-part-type="species" reg="turcicum">turcicum</tp:taxon-name-part>
            </tp:taxon-name><tp:taxon-authority>(Nees)</tp:taxon-authority><xref ref-type="fig" rid="F6">Fig. 18</xref><tp:nomenclature-citation-list><tp:nomenclature-citation><tp:taxon-name>
                  <tp:taxon-name-part taxon-name-part-type="genus" reg="Asecodes">Asecodes</tp:taxon-name-part> <tp:taxon-name-part taxon-name-part-type="species" reg="turcicus">turcicus</tp:taxon-name-part></tp:taxon-name><comment>(Nees): <xref ref-type="bibr" rid="B17">Hansson 1996</xref>: 162.</comment></tp:nomenclature-citation><tp:nomenclature-citation><tp:taxon-name>
                  <tp:taxon-name-part taxon-name-part-type="genus" reg="Closterocerus">Closterocerus</tp:taxon-name-part> <tp:taxon-name-part taxon-name-part-type="species" reg="turcicus">turcicus</tp:taxon-name-part></tp:taxon-name><comment>(Nees): <xref ref-type="bibr" rid="B14">Gumovsky 2003</xref>: 32.</comment></tp:nomenclature-citation><tp:nomenclature-citation><tp:taxon-name>
                  <tp:taxon-name-part taxon-name-part-type="genus" reg="Desmatocharis">Desmatocharis</tp:taxon-name-part> <tp:taxon-name-part taxon-name-part-type="species" reg="turcica">turcica</tp:taxon-name-part></tp:taxon-name><comment>(Nees): <xref ref-type="bibr" rid="B11">Graham 1959</xref>: 199.</comment></tp:nomenclature-citation><tp:nomenclature-citation><tp:taxon-name>
                  <tp:taxon-name-part taxon-name-part-type="genus" reg="Desmatocharis">Desmatocharis</tp:taxon-name-part> <tp:taxon-name-part taxon-name-part-type="species" reg="turcicus">turcicus</tp:taxon-name-part></tp:taxon-name><comment>(Nees): <xref ref-type="bibr" rid="B27">Schauff 1991</xref>: 47.</comment></tp:nomenclature-citation><tp:nomenclature-citation><tp:taxon-name>
                  <tp:taxon-name-part taxon-name-part-type="genus" reg="Entedon">Entedon</tp:taxon-name-part> <tp:taxon-name-part taxon-name-part-type="species" reg="turcicus">turcicus</tp:taxon-name-part></tp:taxon-name><comment>(Nees): <xref ref-type="bibr" rid="B30">Walker 1839</xref>: 23.</comment></tp:nomenclature-citation><tp:nomenclature-citation><tp:taxon-name>
                  <tp:taxon-name-part taxon-name-part-type="genus" reg="Eulophus">Eulophus</tp:taxon-name-part> <tp:taxon-name-part taxon-name-part-type="species" reg="turcicus">turcicus</tp:taxon-name-part></tp:taxon-name><comment>Nees, 1834: 155.</comment></tp:nomenclature-citation><tp:nomenclature-citation><tp:taxon-name>
                  <tp:taxon-name-part taxon-name-part-type="genus" reg="Teleopterus">Teleopterus</tp:taxon-name-part> <tp:taxon-name-part taxon-name-part-type="species" reg="turcicus">turcicus</tp:taxon-name-part></tp:taxon-name><comment>(Nees): <xref ref-type="bibr" rid="B16">Hansson 1994</xref>: 669.</comment></tp:nomenclature-citation></tp:nomenclature-citation-list></tp:nomenclature><tp:treatment-sec sec-type="material" id="SECID0EU5AE"><title>Material examined.</title><p>2♀ [NEFU; 1 on card, 1 on slide], China, Tibet, Medog County (altitude: 1400 m), 22–29.VI. 017, Zhaxi, by Malaise trap; 3♀ [NEFU; 2 on cards, 1 on slide], CHINA, Tibet, Medog County (altitude: 1400 m), 6–13.VII.2017, Zhaxi, by Malaise trap.</p></tp:treatment-sec><tp:treatment-sec sec-type="diagnosis" id="SECID0EZ5AE"><title>Diagnosis.</title><p><bold>Female.</bold> Scape compressed; mesoscutellum with anterior 2/3 reticulated, posterior 1/3 smooth and shiny; fore wing hyaline with an infuscate transverse band below MV; metasoma subequal to mesosoma, shorter than head plus mesosoma (ratio length of: metasoma : head : mesosoma about 3.2 : 1 : 3); gaster ovate.</p></tp:treatment-sec><tp:treatment-sec sec-type="host" id="SECID0EB6AE"><title>Host.</title><p>Unkonwn.</p></tp:treatment-sec><tp:treatment-sec sec-type="distribution" id="SECID0EG6AE"><title>Distribution.</title><p>China (Tibet (new record), Gansu (<xref ref-type="bibr" rid="B31">Zhang et al. 2007</xref>) and Sichuan (<xref ref-type="bibr" rid="B23">Ling 2000</xref>) Provinces), Japan (<xref ref-type="bibr" rid="B22">Kamijo 1986</xref>), Russia (<xref ref-type="bibr" rid="B14">Gumovsky 2003</xref>), India (<xref ref-type="bibr" rid="B14">Gumovsky 2003</xref>), Germany (<xref ref-type="bibr" rid="B24">Nees 1834</xref>), Czechoslovakia, France, Ireland (north and south), United Kingdom, Moldova (<xref ref-type="bibr" rid="B3">Bouček and Askew 1968</xref>), Netherlands (<xref ref-type="bibr" rid="B10">Gijswijt 2003</xref>), Sweden (<xref ref-type="bibr" rid="B15">Hansson 1991</xref>), Czech Republic (<xref ref-type="bibr" rid="B21">Kalina 1989</xref>).</p></tp:treatment-sec><tp:treatment-sec sec-type="comments" id="SECID0EVAAG"><title>Comments.</title><p>See <xref ref-type="bibr" rid="B24">Nees (1834)</xref> for the original description, and <xref ref-type="bibr" rid="B20">Jamali et al. (2021)</xref> for the photographs of the neotype of <italic><tp:taxon-name><tp:taxon-name-part taxon-name-part-type="genus" reg="Asecodes">Asecodes</tp:taxon-name-part> <tp:taxon-name-part taxon-name-part-type="species" reg="turcicum">turcicum</tp:taxon-name-part></tp:taxon-name></italic>.</p><fig id="F6" position="float" orientation="portrait"><object-id xmlns:xlink="http://www.w3.org/1999/xlink" content-type="doi" xlink:type="simple">10.3897/zookeys.1049.65964.figure18</object-id><object-id xmlns:xlink="http://www.w3.org/1999/xlink" content-type="arpha" xlink:type="simple">14005827-18E2-5B2E-AB21-7A69272DD93A</object-id><label>Figure 18.</label><caption><p><italic><tp:taxon-name><tp:taxon-name-part taxon-name-part-type="genus" reg="Asecodes">Asecodes</tp:taxon-name-part> <tp:taxon-name-part taxon-name-part-type="species" reg="turcicum">turcicum</tp:taxon-name-part></tp:taxon-name></italic> (Nees), female <bold>18</bold> habitus in lateral view. Scale bar: 200 μm.</p></caption><graphic xmlns:xlink="http://www.w3.org/1999/xlink" xlink:href="zookeys-1049-001-g006.jpg" position="float" orientation="portrait" xlink:type="simple" id="oo_567089.jpg"><uri content-type="original_file" xlink:type="simple">https://binary.pensoft.net/fig/567089</uri></graphic></fig></tp:treatment-sec><ref-list><ref id="B17"><mixed-citation xmlns:xlink="http://www.w3.org/1999/xlink" xlink:type="simple"><person-group><name name-style="western"><surname>Hansson</surname><given-names>C</given-names></name></person-group> (<year>1996</year>) <article-title>The status of the genera <italic><tp:taxon-name><tp:taxon-name-part taxon-name-part-type="genus">Asecodes</tp:taxon-name-part></tp:taxon-name></italic> Förster, <italic><tp:taxon-name><tp:taxon-name-part taxon-name-part-type="genus">Ionympha</tp:taxon-name-part></tp:taxon-name></italic> Graham and <italic><tp:taxon-name><tp:taxon-name-part taxon-name-part-type="genus">Teleopterus</tp:taxon-name-part></tp:taxon-name></italic> Silvestri (<tp:taxon-name><tp:taxon-name-part taxon-name-part-type="order">Hymenoptera</tp:taxon-name-part></tp:taxon-name>: <tp:taxon-name><tp:taxon-name-part taxon-name-part-type="family">Eulophidae</tp:taxon-name-part></tp:taxon-name>), with a review of Nearctic species.</article-title><source>Entomologica Scandinavica</source><volume>27</volume>: <fpage>159</fpage>–<lpage>167</lpage>. <ext-link xlink:type="simple" ext-link-type="doi" xlink:href="10.1163/187631296X00025">https://doi.org/10.1163/187631296X00025</ext-link></mixed-citation></ref><ref id="B14"><mixed-citation xmlns:xlink="http://www.w3.org/1999/xlink" xlink:type="simple"><person-group><name name-style="western"><surname>Gumovsky</surname><given-names>A</given-names></name></person-group> (<year>2003</year>) <article-title>New records of Asiatic <tp:taxon-name><tp:taxon-name-part taxon-name-part-type="family">Eulophidae</tp:taxon-name-part></tp:taxon-name> (<tp:taxon-name><tp:taxon-name-part taxon-name-part-type="order">Hymenoptera</tp:taxon-name-part></tp:taxon-name>, <tp:taxon-name><tp:taxon-name-part taxon-name-part-type="superfamily">Chalcidoidea</tp:taxon-name-part></tp:taxon-name>).</article-title><source>Vestnik Zoologii, Kiev (Supplement)</source><volume>16</volume>: <fpage>29</fpage>–<lpage>36</lpage>.</mixed-citation></ref><ref id="B11"><mixed-citation xmlns:xlink="http://www.w3.org/1999/xlink" xlink:type="simple"><person-group><name name-style="western"><surname>Graham</surname><given-names>MWR de V</given-names></name></person-group> (<year>1959</year>) <article-title>Keys to the British genera and species of <tp:taxon-name><tp:taxon-name-part taxon-name-part-type="subfamily">Elachertinae</tp:taxon-name-part></tp:taxon-name>, <tp:taxon-name><tp:taxon-name-part taxon-name-part-type="subfamily">Eulophinae</tp:taxon-name-part></tp:taxon-name>, <tp:taxon-name><tp:taxon-name-part taxon-name-part-type="subfamily">Entedontinae</tp:taxon-name-part></tp:taxon-name> and <tp:taxon-name><tp:taxon-name-part taxon-name-part-type="subfamily">Euderinae</tp:taxon-name-part></tp:taxon-name> (Hym., <tp:taxon-name><tp:taxon-name-part taxon-name-part-type="superfamily">Chalcidoidea</tp:taxon-name-part></tp:taxon-name>).</article-title><source>Transactions of the Society for British Entomology</source><volume>13</volume>(<issue>10</issue>): <fpage>169</fpage>–<lpage>204</lpage>.</mixed-citation></ref><ref id="B27"><mixed-citation xmlns:xlink="http://www.w3.org/1999/xlink" xlink:type="simple"><person-group><name name-style="western"><surname>Schauff</surname><given-names>ME</given-names></name></person-group> (<year>1991</year>) <article-title>The Holarctic genera of <tp:taxon-name><tp:taxon-name-part taxon-name-part-type="subfamily">Entedoninae</tp:taxon-name-part></tp:taxon-name> (<tp:taxon-name><tp:taxon-name-part taxon-name-part-type="order">Hymenoptera</tp:taxon-name-part></tp:taxon-name>: <tp:taxon-name><tp:taxon-name-part taxon-name-part-type="family">Eulophidae</tp:taxon-name-part></tp:taxon-name>).</article-title><source>Contributions of the American Entomological Institute</source><volume>26</volume>(<issue>4</issue>): <fpage>1</fpage>–<lpage>109</lpage>.</mixed-citation></ref><ref id="B30"><mixed-citation xmlns:xlink="http://www.w3.org/1999/xlink" xlink:type="simple"><person-group><name name-style="western"><surname>Walker</surname><given-names>F</given-names></name></person-group> (<year>1839</year>) Monographia Chalciditum 1 London, 333 pp. <ext-link xlink:type="simple" ext-link-type="uri" xlink:href="https://www.biodiversitylibrary.org/page/42581311">https://www.biodiversitylibrary.org/page/42581311</ext-link></mixed-citation></ref><ref id="B16"><mixed-citation xmlns:xlink="http://www.w3.org/1999/xlink" xlink:type="simple"><person-group><name name-style="western"><surname>Hansson</surname><given-names>C</given-names></name></person-group> (<year>1994</year>) <article-title>The classification of <italic><tp:taxon-name><tp:taxon-name-part taxon-name-part-type="genus">Chrysonotomyia</tp:taxon-name-part></tp:taxon-name></italic> Ashmead and <italic><tp:taxon-name><tp:taxon-name-part taxon-name-part-type="genus">Telopterus</tp:taxon-name-part></tp:taxon-name></italic> Silvestri (<tp:taxon-name><tp:taxon-name-part taxon-name-part-type="order">Hymenoptera</tp:taxon-name-part></tp:taxon-name>: <tp:taxon-name><tp:taxon-name-part taxon-name-part-type="family">Eulophidae</tp:taxon-name-part></tp:taxon-name>), with a review of the species in the Nearctic region.</article-title><source>Proceedings of the Entomological Society of Washington</source><volume>96</volume>: <fpage>665</fpage>–<lpage>673</lpage>.</mixed-citation></ref><ref id="B31"><mixed-citation xmlns:xlink="http://www.w3.org/1999/xlink" xlink:type="simple"><person-group><name name-style="western"><surname>Zhang</surname><given-names>YZ</given-names></name><name name-style="western"><surname>Ding</surname><given-names>L</given-names></name><name name-style="western"><surname>Huang</surname><given-names>HR</given-names></name><name name-style="western"><surname>Zhu</surname><given-names>CD</given-names></name></person-group> (<year>2007</year>) <article-title><tp:taxon-name><tp:taxon-name-part taxon-name-part-type="family">Eulophidae</tp:taxon-name-part></tp:taxon-name> fauna (<tp:taxon-name><tp:taxon-name-part taxon-name-part-type="order">Hymenoptera</tp:taxon-name-part></tp:taxon-name>, <tp:taxon-name><tp:taxon-name-part taxon-name-part-type="superfamily">Chalcidoidea</tp:taxon-name-part></tp:taxon-name>) from south Gansu and Quinling mountain areas, China.</article-title><source>Acta Zootaxonomica Sinica</source><volume>32</volume>(<issue>1</issue>): <fpage>6</fpage>–<lpage>16</lpage>.</mixed-citation></ref><ref id="B23"><mixed-citation xmlns:xlink="http://www.w3.org/1999/xlink" xlink:type="simple"><person-group><name name-style="western"><surname>Ling</surname><given-names>ZP</given-names></name></person-group> (<year>2000</year>) <article-title>On the genus <italic><tp:taxon-name><tp:taxon-name-part taxon-name-part-type="genus">Desmatocharis</tp:taxon-name-part></tp:taxon-name></italic> Graham (<tp:taxon-name><tp:taxon-name-part taxon-name-part-type="order">Hymenoptera</tp:taxon-name-part></tp:taxon-name>: <tp:taxon-name><tp:taxon-name-part taxon-name-part-type="family">Eulophidae</tp:taxon-name-part></tp:taxon-name>) with description of a new species from China.</article-title> In: <person-group><name name-style="western"><surname>Zhang</surname><given-names>YL</given-names></name></person-group> (<role>Ed.</role>) <issue-title>Systematic and faunistic research on Chinese insects.</issue-title><source>Proceedings of the 5<sup>th</sup> National Congress of Insect Taxonomy. China Agriculture Press, Beijing</source>, <fpage>260</fpage>–<lpage>262</lpage>.</mixed-citation></ref><ref id="B22"><mixed-citation xmlns:xlink="http://www.w3.org/1999/xlink" xlink:type="simple"><person-group><name name-style="western"><surname>Kamijo</surname><given-names>K</given-names></name></person-group> (<year>1986</year>) <article-title>Description of a new species of <italic><tp:taxon-name><tp:taxon-name-part taxon-name-part-type="genus">Desmatocharis</tp:taxon-name-part></tp:taxon-name></italic> Graham (<tp:taxon-name><tp:taxon-name-part taxon-name-part-type="order">Hymenoptera</tp:taxon-name-part></tp:taxon-name>, <tp:taxon-name><tp:taxon-name-part taxon-name-part-type="family">Eulophidae</tp:taxon-name-part></tp:taxon-name>), with notes on other species.</article-title><source>Kontyû</source><volume>54</volume>: <fpage>243</fpage>–<lpage>245</lpage>.</mixed-citation></ref><ref id="B24"><mixed-citation xmlns:xlink="http://www.w3.org/1999/xlink" xlink:type="simple"><person-group><name name-style="western"><surname>Nees ab Esenbeck</surname><given-names>CG</given-names></name></person-group> (<year>1834</year>) Hymenopterorum Ichneumonibus affinium, Monographiae, genera Europaea et species illustrantes 2. Stuttgart und Tübingen, 448 pp. <ext-link xlink:type="simple" ext-link-type="uri" xlink:href="https://www.biodiversitylibrary.org/page/21059536">https://www.biodiversitylibrary.org/page/21059536</ext-link></mixed-citation></ref><ref id="B3"><mixed-citation xmlns:xlink="http://www.w3.org/1999/xlink" xlink:type="simple"><person-group><name name-style="western"><surname>Bouček</surname><given-names>Z</given-names></name><name name-style="western"><surname>Askew</surname><given-names>RR</given-names></name></person-group> (<year>1968</year>) <article-title>Hym. <tp:taxon-name><tp:taxon-name-part taxon-name-part-type="superfamily">Chalcidoidea</tp:taxon-name-part></tp:taxon-name>. Palearctic <tp:taxon-name><tp:taxon-name-part taxon-name-part-type="family">Eulophidae</tp:taxon-name-part></tp:taxon-name> (excl. <tp:taxon-name><tp:taxon-name-part taxon-name-part-type="subfamily">Tetrastichinae</tp:taxon-name-part></tp:taxon-name>).</article-title><source>Index of Entomophagous Insects</source><volume>3</volume>: <fpage>1</fpage>–<lpage>260</lpage>.</mixed-citation></ref><ref id="B10"><mixed-citation xmlns:xlink="http://www.w3.org/1999/xlink" xlink:type="simple"><person-group><name name-style="western"><surname>Gijswijt</surname><given-names>MJ</given-names></name></person-group> (<year>2003</year>) <article-title>Naamlijst van de Nederlandse bronswespen (<tp:taxon-name><tp:taxon-name-part taxon-name-part-type="order">Hymenoptera</tp:taxon-name-part></tp:taxon-name>: <tp:taxon-name><tp:taxon-name-part taxon-name-part-type="superfamily">Chalcidoidea</tp:taxon-name-part></tp:taxon-name>).</article-title><source>Nederlandse Faunistische Mededelingen</source><volume>18</volume>: <fpage>17</fpage>–<lpage>79</lpage>.</mixed-citation></ref><ref id="B15"><mixed-citation xmlns:xlink="http://www.w3.org/1999/xlink" xlink:type="simple"><person-group><name name-style="western"><surname>Hansson</surname><given-names>C</given-names></name></person-group> (<year>1991</year>) <article-title>A catalogue of <tp:taxon-name><tp:taxon-name-part taxon-name-part-type="superfamily">Chalcidoidea</tp:taxon-name-part></tp:taxon-name> described by C.G. Thomson, with a checklist of Swedish species.</article-title><source>Entomologica Scandinavica Supplement</source><volume>38</volume>: <fpage>1</fpage>–<lpage>70</lpage>.</mixed-citation></ref><ref id="B21"><mixed-citation xmlns:xlink="http://www.w3.org/1999/xlink" xlink:type="simple"><person-group><name name-style="western"><surname>Kalina</surname><given-names>V</given-names></name></person-group> (<year>1989</year>) <article-title>Checklist of Czechoslovak Insects III (<tp:taxon-name><tp:taxon-name-part taxon-name-part-type="order">Hymenoptera</tp:taxon-name-part></tp:taxon-name>). <tp:taxon-name><tp:taxon-name-part taxon-name-part-type="superfamily">Chalcidoidea</tp:taxon-name-part></tp:taxon-name>.</article-title><source>Acta Faunistica Entomologica Musei Nationalis Pragae</source><volume>19</volume>: <fpage>97</fpage>–<lpage>127</lpage>.</mixed-citation></ref><ref id="B20"><mixed-citation xmlns:xlink="http://www.w3.org/1999/xlink" xlink:type="simple"><person-group><name name-style="western"><surname>Jamali</surname><given-names>MM</given-names></name><name name-style="western"><surname>Zeya</surname><given-names>SB</given-names></name><name name-style="western"><surname>Ikram</surname><given-names>M</given-names></name></person-group> (<year>2021</year>) <article-title>Taxonomic review of the Indian species of <italic><tp:taxon-name><tp:taxon-name-part taxon-name-part-type="genus">Asecodes</tp:taxon-name-part></tp:taxon-name></italic> Förster (<tp:taxon-name><tp:taxon-name-part taxon-name-part-type="superfamily">Chalcidoidea</tp:taxon-name-part></tp:taxon-name>: <tp:taxon-name><tp:taxon-name-part taxon-name-part-type="family">Eulophidae</tp:taxon-name-part></tp:taxon-name>), with description of four new species.</article-title><source>Journal of Asia-Pacific Entomology</source><volume>24</volume>(<issue>2</issue>): <fpage>35</fpage>–<lpage>45</lpage>. <ext-link xlink:type="simple" ext-link-type="doi" xlink:href="10.1016/j.aspen.2021.04.006">https://doi.org/10.1016/j.aspen.2021.04.006</ext-link></mixed-citation></ref></ref-list></tp:taxon-treatment>
