# Supplementary material for: A new species of Asecodes Förster (Hymenoptera, Eulophidae) and first record of A. reticulatum (Kamijo) from China, with a key to Chinese species
Source: Zookeys. 2021 Jul 15;1049:1–14. doi: 10.3897/zookeys.1049.65964 (PMC8298370; doi:10.3897/zookeys.1049.65964)
Supplement: XML Treatment for Asecodes delucchii [file zookeys.1049.65964-treatment5.xml]

<!DOCTYPE tp:taxon-treatment
  PUBLIC "-//TaxonX//DTD Taxonomic Treatment Publishing DTD v0 20100105//EN" "tax-treatment-NSO.dtd">
<tp:taxon-treatment xmlns:tp="http://www.plazi.org/taxpub"><tp:treatment-meta><kwd-group><label>Taxon classification</label><kwd><named-content xmlns:xlink="http://www.w3.org/1999/xlink" content-type="kingdom">Animalia</named-content></kwd><kwd><named-content xmlns:xlink="http://www.w3.org/1999/xlink" content-type="order">Hymenoptera</named-content></kwd><kwd><named-content xmlns:xlink="http://www.w3.org/1999/xlink" content-type="family">Eulophidae</named-content></kwd></kwd-group><mixed-citation publication-type="journal"><person-group><name><surname>Li</surname><given-names>Ming-Rui</given-names></name><name><surname>Li</surname><given-names>Cheng-De</given-names></name></person-group><article-title>A new species of <italic><tp:taxon-name><tp:taxon-name-part taxon-name-part-type="genus" reg="Asecodes">Asecodes</tp:taxon-name-part></tp:taxon-name></italic> Förster (<tp:taxon-name><tp:taxon-name-part taxon-name-part-type="order">Hymenoptera</tp:taxon-name-part></tp:taxon-name>, <tp:taxon-name><tp:taxon-name-part taxon-name-part-type="family">Eulophidae</tp:taxon-name-part></tp:taxon-name>) and first record of <italic><tp:taxon-name><tp:taxon-name-part taxon-name-part-type="genus" reg="Asecodes">A.</tp:taxon-name-part> <tp:taxon-name-part taxon-name-part-type="species" reg="reticulatum">reticulatum</tp:taxon-name-part></tp:taxon-name></italic> (Kamijo) from China, with a key to Chinese species</article-title><source>Zookeys</source><day>15</day><month>7</month><year>2021</year><volume>1049</volume><fpage>1</fpage><lpage>14</lpage><pub-id pub-id-type="doi">10.3897/zookeys.1049.65964</pub-id></mixed-citation></tp:treatment-meta><tp:nomenclature><tp:taxon-name><object-id xmlns:xlink="http://www.w3.org/1999/xlink" content-type="arpha" xlink:type="simple">A8C38CDF-FB33-583C-A077-C2906E48DD73</object-id>
              <tp:taxon-name-part taxon-name-part-type="genus" reg="Asecodes">Asecodes</tp:taxon-name-part>
              <tp:taxon-name-part taxon-name-part-type="species" reg="delucchii">delucchii</tp:taxon-name-part>
            </tp:taxon-name><tp:taxon-authority>(Bouček)</tp:taxon-authority><xref ref-type="fig" rid="F7">Figs 19</xref><xref ref-type="fig" rid="F7">, 20</xref><tp:nomenclature-citation-list><tp:nomenclature-citation><tp:taxon-name>
                  <tp:taxon-name-part taxon-name-part-type="genus" reg="Asecodes">Asecodes</tp:taxon-name-part> <tp:taxon-name-part taxon-name-part-type="species" reg="delucchii">delucchii</tp:taxon-name-part></tp:taxon-name><comment>(Bouček): <xref ref-type="bibr" rid="B17">Hansson 1996</xref>: 162.</comment></tp:nomenclature-citation><tp:nomenclature-citation><tp:taxon-name>
                  <tp:taxon-name-part taxon-name-part-type="genus" reg="Asecodes">Asecodes</tp:taxon-name-part> <tp:taxon-name-part taxon-name-part-type="species" reg="deluchii">deluchii</tp:taxon-name-part></tp:taxon-name><comment>(Bouček): <xref ref-type="bibr" rid="B28">Supartha and Ridland 2004</xref>: 3668 (misspelling).</comment></tp:nomenclature-citation><tp:nomenclature-citation><tp:taxon-name>
                  <tp:taxon-name-part taxon-name-part-type="genus" reg="Chrysocharoidea">Chrysocharoidea</tp:taxon-name-part>
                </tp:taxon-name><comment>sp.: <xref ref-type="bibr" rid="B12">Graham 1963</xref>: 269.</comment></tp:nomenclature-citation><tp:nomenclature-citation><tp:taxon-name>
                  <tp:taxon-name-part taxon-name-part-type="genus" reg="Omphale">Omphale</tp:taxon-name-part>
                </tp:taxon-name><comment>sp.: <xref ref-type="bibr" rid="B7">Delucchi 1958</xref>: 241.</comment></tp:nomenclature-citation><tp:nomenclature-citation><tp:taxon-name>
                  <tp:taxon-name-part taxon-name-part-type="genus" reg="Teleopterus">Teleopterus</tp:taxon-name-part> <tp:taxon-name-part taxon-name-part-type="species" reg="delucchii">delucchii</tp:taxon-name-part></tp:taxon-name><comment>Bouček, 1971: 537.</comment></tp:nomenclature-citation></tp:nomenclature-citation-list></tp:nomenclature><tp:treatment-sec sec-type="material" id="SECID0E6FAG"><title>Material examined.</title><p>4♀ [NEFU; 2 on cards, 2 on slides], China, Guizhou Province, Zunyi City, Suiyang County, 6.VIII.2020, Jun Wu, sweeping.</p></tp:treatment-sec><tp:treatment-sec sec-type="diagnosis" id="SECID0EEGAG"><title>Diagnosis.</title><p><bold>Female.</bold> Scape normal, not compressed; fore wing hyaline, without infuscate transverse band, and with three stigmal hairlines: two stigmal hairlines toward the apex of wing and one towards parastigma (Fig. <xref ref-type="fig" rid="F7">20</xref>).</p><fig id="F7" position="float" orientation="portrait"><object-id xmlns:xlink="http://www.w3.org/1999/xlink" content-type="doi" xlink:type="simple">10.3897/zookeys.1049.65964.figures19-20</object-id><object-id xmlns:xlink="http://www.w3.org/1999/xlink" content-type="arpha" xlink:type="simple">9ADA1C31-49C9-52AF-97F7-D1A8696C0747</object-id><label>Figures 19, 20.</label><caption><p><italic><tp:taxon-name><tp:taxon-name-part taxon-name-part-type="genus" reg="Asecodes">Asecodes</tp:taxon-name-part> <tp:taxon-name-part taxon-name-part-type="species" reg="delucchii">delucchii</tp:taxon-name-part></tp:taxon-name></italic> (Bouček), females <bold>19</bold> habitus in ventral view <bold>20</bold> fore wing. Scale bars: 100 μm.</p></caption><graphic xmlns:xlink="http://www.w3.org/1999/xlink" xlink:href="zookeys-1049-001-g007.jpg" position="float" orientation="portrait" xlink:type="simple" id="oo_567090.jpg"><uri content-type="original_file" xlink:type="simple">https://binary.pensoft.net/fig/567090</uri></graphic></fig></tp:treatment-sec><tp:treatment-sec sec-type="host" id="SECID0EMHAG"><title>Host.</title><p>Primary parasitoid of the peach leafminer, <italic><tp:taxon-name><tp:taxon-name-part taxon-name-part-type="genus" reg="Lyonetia">Lyonetia</tp:taxon-name-part> <tp:taxon-name-part taxon-name-part-type="species" reg="clerckella">clerckella</tp:taxon-name-part></tp:taxon-name></italic> (Linnaeus) (<tp:taxon-name><tp:taxon-name-part taxon-name-part-type="order">Lepidoptera</tp:taxon-name-part></tp:taxon-name>, <tp:taxon-name><tp:taxon-name-part taxon-name-part-type="family">Lyonetiidae</tp:taxon-name-part></tp:taxon-name>) (<xref ref-type="bibr" rid="B1">Adachi 1998</xref>) and the citrus leafminer <italic><tp:taxon-name><tp:taxon-name-part taxon-name-part-type="genus" reg="Phyllocnistis">Phyllocnistis</tp:taxon-name-part> <tp:taxon-name-part taxon-name-part-type="species" reg="citrella">citrella</tp:taxon-name-part></tp:taxon-name></italic> Stainton (<tp:taxon-name><tp:taxon-name-part taxon-name-part-type="order">Lepidoptera</tp:taxon-name-part></tp:taxon-name>, <tp:taxon-name><tp:taxon-name-part taxon-name-part-type="family">Phyllocnistidae</tp:taxon-name-part></tp:taxon-name>) (<xref ref-type="bibr" rid="B29">Ujiye and Adachi 1995</xref>).</p></tp:treatment-sec><tp:treatment-sec sec-type="distribution" id="SECID0EEJAG"><title>Distribution.</title><p>China (Guizhou (new record) and Gansu (<xref ref-type="bibr" rid="B31">Zhang et al. 2007</xref>) Provinces), Japan (<xref ref-type="bibr" rid="B1">Adachi 1998</xref>), India (<xref ref-type="bibr" rid="B20">Jamali et al. 2021</xref>), Indonesia (<xref ref-type="bibr" rid="B28">Supartha and Ridland 2004</xref>), Croatia (<xref ref-type="bibr" rid="B5">Bouček 1977</xref>), Czechoslovakia, Italy, Poland, United Kingdom, Yugoslavia (pre-1991), Moldova (<xref ref-type="bibr" rid="B4">Bouček 1971</xref>), Romania (<xref ref-type="bibr" rid="B18">Hansson 2016</xref>).</p></tp:treatment-sec><tp:treatment-sec sec-type="comments" id="SECID0EGKAG"><title>Comments.</title><p><italic><tp:taxon-name><tp:taxon-name-part taxon-name-part-type="genus" reg="Asecodes">Asecodes</tp:taxon-name-part> <tp:taxon-name-part taxon-name-part-type="species" reg="delucchii">delucchii</tp:taxon-name-part></tp:taxon-name></italic> can be easily separated from other species distributed in China by its characteristic fore wing. An Indian species, <italic><tp:taxon-name><tp:taxon-name-part taxon-name-part-type="genus" reg="Asecodes">A.</tp:taxon-name-part> <tp:taxon-name-part taxon-name-part-type="species" reg="zhui">zhui</tp:taxon-name-part></tp:taxon-name></italic> Jamali having a similar fore wing was described by <xref ref-type="bibr" rid="B20">Jamali et al. (2021)</xref>. <italic><tp:taxon-name><tp:taxon-name-part taxon-name-part-type="genus" reg="Asecodes">Asecodes</tp:taxon-name-part> <tp:taxon-name-part taxon-name-part-type="species" reg="delucchii">delucchii</tp:taxon-name-part></tp:taxon-name></italic> differs from <italic><tp:taxon-name><tp:taxon-name-part taxon-name-part-type="genus" reg="Asecodes">A.</tp:taxon-name-part> <tp:taxon-name-part taxon-name-part-type="species" reg="zhui">zhui</tp:taxon-name-part></tp:taxon-name></italic> in having the fore wing about 2.4 times as long as wide (fore wing more than three times as long as wide in <italic><tp:taxon-name><tp:taxon-name-part taxon-name-part-type="genus" reg="Asecodes">A.</tp:taxon-name-part> <tp:taxon-name-part taxon-name-part-type="species" reg="zhui">zhui</tp:taxon-name-part></tp:taxon-name></italic>); with the longest marginal cilia 1/3–1/2 the maximum wing width (4/5 the maximum wing width in <italic><tp:taxon-name><tp:taxon-name-part taxon-name-part-type="genus" reg="Asecodes">A.</tp:taxon-name-part> <tp:taxon-name-part taxon-name-part-type="species" reg="zhui">zhui</tp:taxon-name-part></tp:taxon-name></italic>).</p><fig id="F8" position="float" orientation="portrait"><object-id xmlns:xlink="http://www.w3.org/1999/xlink" content-type="doi" xlink:type="simple">10.3897/zookeys.1049.65964.figures21-22</object-id><object-id xmlns:xlink="http://www.w3.org/1999/xlink" content-type="arpha" xlink:type="simple">F8496141-415F-5ACF-B1D1-FC7FA2007F2F</object-id><label>Figures 21, 22.</label><caption><p>Head, showing occiput, females <bold>21</bold><italic><tp:taxon-name><tp:taxon-name-part taxon-name-part-type="genus" reg="Asecodes">Asecodes</tp:taxon-name-part> <tp:taxon-name-part taxon-name-part-type="species" reg="sinense">sinense</tp:taxon-name-part></tp:taxon-name></italic> (Ling) <bold>22</bold><italic><tp:taxon-name><tp:taxon-name-part taxon-name-part-type="genus" reg="Closterocerus">Closterocerus</tp:taxon-name-part></tp:taxon-name></italic> sp. Scale bars: 100 μm.</p></caption><graphic xmlns:xlink="http://www.w3.org/1999/xlink" xlink:href="zookeys-1049-001-g008.jpg" position="float" orientation="portrait" xlink:type="simple" id="oo_567091.jpg"><uri content-type="original_file" xlink:type="simple">https://binary.pensoft.net/fig/567091</uri></graphic></fig></tp:treatment-sec><ref-list><ref id="B17"><mixed-citation xmlns:xlink="http://www.w3.org/1999/xlink" xlink:type="simple"><person-group><name name-style="western"><surname>Hansson</surname><given-names>C</given-names></name></person-group> (<year>1996</year>) <article-title>The status of the genera <italic><tp:taxon-name><tp:taxon-name-part taxon-name-part-type="genus">Asecodes</tp:taxon-name-part></tp:taxon-name></italic> Förster, <italic><tp:taxon-name><tp:taxon-name-part taxon-name-part-type="genus">Ionympha</tp:taxon-name-part></tp:taxon-name></italic> Graham and <italic><tp:taxon-name><tp:taxon-name-part taxon-name-part-type="genus">Teleopterus</tp:taxon-name-part></tp:taxon-name></italic> Silvestri (<tp:taxon-name><tp:taxon-name-part taxon-name-part-type="order">Hymenoptera</tp:taxon-name-part></tp:taxon-name>: <tp:taxon-name><tp:taxon-name-part taxon-name-part-type="family">Eulophidae</tp:taxon-name-part></tp:taxon-name>), with a review of Nearctic species.</article-title><source>Entomologica Scandinavica</source><volume>27</volume>: <fpage>159</fpage>–<lpage>167</lpage>. <ext-link xlink:type="simple" ext-link-type="doi" xlink:href="10.1163/187631296X00025">https://doi.org/10.1163/187631296X00025</ext-link></mixed-citation></ref><ref id="B28"><mixed-citation xmlns:xlink="http://www.w3.org/1999/xlink" xlink:type="simple"><person-group><name name-style="western"><surname>Supartha</surname><given-names>W</given-names></name><name name-style="western"><surname>Ridland</surname><given-names>PM</given-names></name></person-group> (<year>2004</year>) Diversity of parasitoid fauna of <italic><tp:taxon-name><tp:taxon-name-part taxon-name-part-type="genus">Liriomyza</tp:taxon-name-part></tp:taxon-name></italic> spp. (<tp:taxon-name><tp:taxon-name-part taxon-name-part-type="order">Diptera</tp:taxon-name-part></tp:taxon-name>: <tp:taxon-name><tp:taxon-name-part taxon-name-part-type="family">Agromyzidae</tp:taxon-name-part></tp:taxon-name>) on vegetable crops in Bali and Lombok. Abstracts, XXII International Congress of Entomology, 15–21 August 2004, Brisbane, Australia, 3668–3814.</mixed-citation></ref><ref id="B12"><mixed-citation xmlns:xlink="http://www.w3.org/1999/xlink" xlink:type="simple"><person-group><name name-style="western"><surname>Graham</surname><given-names>MWR de V</given-names></name></person-group> (<year>1963</year>) <article-title>Additions and corrections to the British list of <tp:taxon-name><tp:taxon-name-part taxon-name-part-type="family">Eulophidae</tp:taxon-name-part></tp:taxon-name> (Hym., <tp:taxon-name><tp:taxon-name-part taxon-name-part-type="superfamily">Chalcidoidea</tp:taxon-name-part></tp:taxon-name>), with descriptions of some new species.</article-title><source>Transactions of the Society for British Entomology</source><volume>15</volume>(<issue>9</issue>): <fpage>167</fpage>–<lpage>275</lpage>.</mixed-citation></ref><ref id="B7"><mixed-citation xmlns:xlink="http://www.w3.org/1999/xlink" xlink:type="simple"><person-group><name name-style="western"><surname>Delucchi</surname><given-names>V</given-names></name></person-group> (<year>1958</year>) <article-title><italic><tp:taxon-name><tp:taxon-name-part taxon-name-part-type="genus">Lithocolletis</tp:taxon-name-part> <tp:taxon-name-part taxon-name-part-type="species">messaniella</tp:taxon-name-part></tp:taxon-name></italic> Zeller (Lep. <tp:taxon-name><tp:taxon-name-part taxon-name-part-type="family">Gracillariidae</tp:taxon-name-part></tp:taxon-name>). Analysis of some mortality factors with particular reference to its parasite complex.</article-title><source><tp:taxon-name><tp:taxon-name-part taxon-name-part-type="genus">Entomophaga</tp:taxon-name-part></tp:taxon-name></source><volume>3</volume>(<issue>3</issue>): <fpage>203</fpage>–<lpage>270</lpage>. <ext-link xlink:type="simple" ext-link-type="doi" xlink:href="10.1007/BF02372218">https://doi.org/10.1007/BF02372218</ext-link></mixed-citation></ref><ref id="B1"><mixed-citation xmlns:xlink="http://www.w3.org/1999/xlink" xlink:type="simple"><person-group><name name-style="western"><surname>Adachi</surname><given-names>I</given-names></name></person-group> (<year>1998</year>) <article-title>Hymenopterous parasitoids of the peach leafminer, <italic><tp:taxon-name><tp:taxon-name-part taxon-name-part-type="genus">Lyonetia</tp:taxon-name-part> <tp:taxon-name-part taxon-name-part-type="species">clerckella</tp:taxon-name-part></tp:taxon-name></italic> (Linnaeus) (<tp:taxon-name><tp:taxon-name-part taxon-name-part-type="order">Lepidoptera</tp:taxon-name-part></tp:taxon-name>: <tp:taxon-name><tp:taxon-name-part taxon-name-part-type="family">Lyonetiidae</tp:taxon-name-part></tp:taxon-name>).</article-title><source>Applied Entomology and Zoology</source><volume>33</volume>(<issue>2</issue>): <fpage>299</fpage>–<lpage>304</lpage>. <ext-link xlink:type="simple" ext-link-type="doi" xlink:href="10.1303/aez.33.299">https://doi.org/10.1303/aez.33.299</ext-link></mixed-citation></ref><ref id="B29"><mixed-citation xmlns:xlink="http://www.w3.org/1999/xlink" xlink:type="simple"><person-group><name name-style="western"><surname>Ujiye</surname><given-names>T</given-names></name><name name-style="western"><surname>Adachi</surname><given-names>I</given-names></name></person-group> (<year>1995</year>) <article-title>Parasitoids of the citrus leafminer, <italic><tp:taxon-name><tp:taxon-name-part taxon-name-part-type="genus">Phyllocnistis</tp:taxon-name-part> <tp:taxon-name-part taxon-name-part-type="species">citrella</tp:taxon-name-part></tp:taxon-name></italic> Stainton (<tp:taxon-name><tp:taxon-name-part taxon-name-part-type="order">Lepidoptera</tp:taxon-name-part></tp:taxon-name>: <tp:taxon-name><tp:taxon-name-part taxon-name-part-type="family">Phyllocnistidae</tp:taxon-name-part></tp:taxon-name>) in Japan and Taiwan.</article-title><source>Bulletin of the Fruit Tree Research Station</source><volume>27</volume>: <fpage>79</fpage>–<lpage>102</lpage>.</mixed-citation></ref><ref id="B31"><mixed-citation xmlns:xlink="http://www.w3.org/1999/xlink" xlink:type="simple"><person-group><name name-style="western"><surname>Zhang</surname><given-names>YZ</given-names></name><name name-style="western"><surname>Ding</surname><given-names>L</given-names></name><name name-style="western"><surname>Huang</surname><given-names>HR</given-names></name><name name-style="western"><surname>Zhu</surname><given-names>CD</given-names></name></person-group> (<year>2007</year>) <article-title><tp:taxon-name><tp:taxon-name-part taxon-name-part-type="family">Eulophidae</tp:taxon-name-part></tp:taxon-name> fauna (<tp:taxon-name><tp:taxon-name-part taxon-name-part-type="order">Hymenoptera</tp:taxon-name-part></tp:taxon-name>, <tp:taxon-name><tp:taxon-name-part taxon-name-part-type="superfamily">Chalcidoidea</tp:taxon-name-part></tp:taxon-name>) from south Gansu and Quinling mountain areas, China.</article-title><source>Acta Zootaxonomica Sinica</source><volume>32</volume>(<issue>1</issue>): <fpage>6</fpage>–<lpage>16</lpage>.</mixed-citation></ref><ref id="B20"><mixed-citation xmlns:xlink="http://www.w3.org/1999/xlink" xlink:type="simple"><person-group><name name-style="western"><surname>Jamali</surname><given-names>MM</given-names></name><name name-style="western"><surname>Zeya</surname><given-names>SB</given-names></name><name name-style="western"><surname>Ikram</surname><given-names>M</given-names></name></person-group> (<year>2021</year>) <article-title>Taxonomic review of the Indian species of <italic><tp:taxon-name><tp:taxon-name-part taxon-name-part-type="genus">Asecodes</tp:taxon-name-part></tp:taxon-name></italic> Förster (<tp:taxon-name><tp:taxon-name-part taxon-name-part-type="superfamily">Chalcidoidea</tp:taxon-name-part></tp:taxon-name>: <tp:taxon-name><tp:taxon-name-part taxon-name-part-type="family">Eulophidae</tp:taxon-name-part></tp:taxon-name>), with description of four new species.</article-title><source>Journal of Asia-Pacific Entomology</source><volume>24</volume>(<issue>2</issue>): <fpage>35</fpage>–<lpage>45</lpage>. <ext-link xlink:type="simple" ext-link-type="doi" xlink:href="10.1016/j.aspen.2021.04.006">https://doi.org/10.1016/j.aspen.2021.04.006</ext-link></mixed-citation></ref><ref id="B5"><mixed-citation xmlns:xlink="http://www.w3.org/1999/xlink" xlink:type="simple"><person-group><name name-style="western"><surname>Bouček</surname><given-names>Z</given-names></name></person-group> (<year>1977</year>) A faunistic review of the Yugoslavian <tp:taxon-name><tp:taxon-name-part taxon-name-part-type="superfamily">Chalcidoidea</tp:taxon-name-part></tp:taxon-name> (Parasitic <tp:taxon-name><tp:taxon-name-part taxon-name-part-type="order">Hymenoptera</tp:taxon-name-part></tp:taxon-name>). Acta Entomologica Jugoslavica 13(Supplement): 1–145.</mixed-citation></ref><ref id="B4"><mixed-citation xmlns:xlink="http://www.w3.org/1999/xlink" xlink:type="simple"><person-group><name name-style="western"><surname>Bouček</surname><given-names>Z</given-names></name></person-group> (<year>1971</year>) <article-title>Descriptive and taxonomic notes on ten mainly new species of West Palaearctic <tp:taxon-name><tp:taxon-name-part taxon-name-part-type="family">Eulophidae</tp:taxon-name-part></tp:taxon-name> (Hym.).</article-title><source>Acta Entomologica Musei Nationalis Pragae</source><volume>38</volume>: <fpage>525</fpage>–<lpage>543</lpage>.</mixed-citation></ref><ref id="B18"><mixed-citation xmlns:xlink="http://www.w3.org/1999/xlink" xlink:type="simple"><person-group><name name-style="western"><surname>Hansson</surname><given-names>C</given-names></name></person-group> (<year>2016</year>) <article-title>New records of <tp:taxon-name><tp:taxon-name-part taxon-name-part-type="family">Eulophidae</tp:taxon-name-part></tp:taxon-name> (<tp:taxon-name><tp:taxon-name-part taxon-name-part-type="order">Hymenoptera</tp:taxon-name-part></tp:taxon-name>: <tp:taxon-name><tp:taxon-name-part taxon-name-part-type="superfamily">Chalcidoidea</tp:taxon-name-part></tp:taxon-name>) from Romania, inlcuding two new species.</article-title><source>Travaux du Muséum d’Histoire Naturelle ‘Grigore Antipa’, Bucuresti</source><volume>59</volume>(<issue>1</issue>): <fpage>53</fpage>–<lpage>72</lpage>. <ext-link xlink:type="simple" ext-link-type="doi" xlink:href="10.1515/travmu-2016-0017">https://doi.org/10.1515/travmu-2016-0017</ext-link></mixed-citation></ref></ref-list></tp:taxon-treatment>
